# Supplementary material for: Identification of SARS-CoV-2 Main Protease Inhibitors Using Chemical Similarity Analysis Combined with Machine Learning
Source: Pharmaceuticals (Basel). 2024 Feb 12;17(2):240. doi: 10.3390/ph17020240 (PMC10892746; doi:10.3390/ph17020240)
Supplement: Supplementary file 1 [file pharmaceuticals-17-00240-s001.zip]

Archive with 1 entries (1 files):
- pharmaceuticals-2846685-supplementary.pdf
